# Supplementary material for: Clinical Outcomes of Shunting in Normal Pressure Hydrocephalus: A Multicenter Prospective Observational Study
Source: J Clin Med. 2022 Feb 26;11(5):1286. doi: 10.3390/jcm11051286 (PMC8911143; doi:10.3390/jcm11051286)
Supplement: Supplementary file 1 [file jcm-11-01286-s001.zip]

Archive with 1 entries (1 files):
- jcm-1569503-supplementary.pdf
